# Supplementary material for: Elevated CO2 and warming change the nutrient status and use efficiency of Panicum maximum Jacq
Source: PLoS One. 2020 Mar 13;15(3):e0223937. doi: 10.1371/journal.pone.0223937 (PMC7069640; doi:10.1371/journal.pone.0223937)
Supplement: S3 File — (XLSX) [file pone.0223937.s003.xlsx]

## Sheet: Plan1
	Manuscript: Elevated CO2 and warming change the nutrient status and use efficiency of Panicum maximum Jacq.

## Sheet: Macronutrient content
	Statistical analysis of macronutrient content - ANOVA factorial with two leves of CO2 and two levels of temperature
	N content - Days after treatments (DAT)							P content - Days after treatments (DAT)							K content - Days after treatments (DAT)							Ca content - Days after treatments (DAT)							Mg content - Days after treatments (DAT)							S content - Days after treatments (DAT)
	9 DAT							9 DAT							9 DAT							9 DAT							9 DAT							9 DAT
	ANOVA table	SS	DF	MS	F (DFn, DFd)	P value		ANOVA table	SS	DF	MS	F (DFn, DFd)	P value		ANOVA table	SS	DF	MS	F (DFn, DFd)	P value		ANOVA table	SS	DF	MS	F (DFn, DFd)	P value		ANOVA table	SS	DF	MS	F (DFn, DFd)	P value		ANOVA table	SS	DF	MS	F (DFn, DFd)	P value
	Interaction	12.43	1	12.43	F (1, 12) = 1.743	P=0.2114		Interaction	0.01563	1	0.01563	F (1, 12) = 0.1445	P=0.7105		Interaction	0.119	1	0.119	F (1, 12) = 0.03227	P=0.8604		Interaction	2.403	1	2.403	F (1, 12) = 5.053	P=0.0542		Interaction	6.502	1	6.502	F (1, 12) = 9.229	P=0.0103		Interaction	0.0614	1	0.0614	F (1, 12) = 0.9337	P=0.3530
	Row Factor	0.07562	1	0.07562	F (1, 12) = 0.01061	P=0.9197		Temperature	0.1056	1	0.1056	F (1, 12) = 0.9769	P=0.3425		Temperature	231.2	1	231.2	F (1, 12) = 62.68	P<0.0001		Temperature	0.09	1	0.09	F (1, 12) = 0.1893	P=0.6712		Temperature	0.16	1	0.16	F (1, 12) = 0.2271	P=0.6423		Temperature	0.008281	1	0.008281	F (1, 12) = 0.1259	P=0.7289
	CO2	3.706	1	3.706	F (1, 12) = 0.5198	P=0.4847		CO2	0.01563	1	0.01563	F (1, 12) = 0.1445	P=0.7105		CO2	85.66	1	85.66	F (1, 12) = 23.22	P=0.0004		CO2	0.4225	1	0.4225	F (1, 12) = 0.8887	P=0.3644		CO2	0.0025	1	0.0025	F (1, 12) = 0.003548	P=0.9535		CO2	0.000441	1	0.000441	F (1, 12) = 0.006705	P=0.9361
	Residual	85.55	12	7.129				Residual	1.298	12	0.1081				Residual	44.26	12	3.688				Residual	5.705	12	0.4754				Residual	8.455	12	0.7046				Residual	0.7892	12	0.06577
	16 DAT							16 DAT							16 DAT							16 DAT							16 DAT							16 DAT
	ANOVA table	SS	DF	MS	F (DFn, DFd)	P value		ANOVA table	SS	DF	MS	F (DFn, DFd)	P value		ANOVA table	SS	DF	MS	F (DFn, DFd)	P value		ANOVA table	SS	DF	MS	F (DFn, DFd)	P value		ANOVA table	SS	DF	MS	F (DFn, DFd)	P value		ANOVA table	SS	DF	MS	F (DFn, DFd)	P value
	Interaction	1.96	1	1.96	F (1, 12) = 0.4125	P=0.5328		Interaction	0.005625	1	0.005625	F (1, 12) = 0.05684	P=0.8156		Interaction	14.57	1	14.57	F (1, 12) = 6.161	P=0.0288		Interaction	0.7656	1	0.7656	F (1, 12) = 1.083	P=0.3185		Interaction	0.7225	1	0.7225	F (1, 12) = 1.816	P=0.2027		Interaction	0.05272	1	0.05272	F (1, 12) = 0.6665	P=0.4302
	Temperature	40.32	1	40.32	F (1, 12) = 8.485	P=0.0130		Temperature	0.01562	1	0.01562	F (1, 12) = 0.1579	P=0.6981		Temperature	64.92	1	64.92	F (1, 12) = 27.45	P=0.0002		Temperature	0.03062	1	0.03062	F (1, 12) = 0.04332	P=0.8386		Temperature	0.25	1	0.25	F (1, 12) = 0.6283	P=0.4434		Temperature	0.01882	1	0.01882	F (1, 12) = 0.2380	P=0.6345
	CO2	7.29	1	7.29	F (1, 12) = 1.534	P=0.2392		CO2	0.1056	1	0.1056	F (1, 12) = 1.067	P=0.3219		CO2	8.717	1	8.717	F (1, 12) = 3.685	P=0.0790		CO2	1.501	1	1.501	F (1, 12) = 2.123	P=0.1708		CO2	0.5625	1	0.5625	F (1, 12) = 1.414	P=0.2575		CO2	0.000784	1	0.000784	F (1, 12) = 0.009912	P=0.9223
	Residual	57.03	12	4.752				Residual	1.188	12	0.09896				Residual	28.38	12	2.365				Residual	8.483	12	0.7069				Residual	4.775	12	0.3979				Residual	0.9491	12	0.07909
	23 DAT							23 DAT							23 DAT							23 DAT							23 DAT							23 DAT
	ANOVA table	SS	DF	MS	F (DFn, DFd)	P value		ANOVA table	SS	DF	MS	F (DFn, DFd)	P value		ANOVA table	SS	DF	MS	F (DFn, DFd)	P value		ANOVA table	SS	DF	MS	F (DFn, DFd)	P value		ANOVA table	SS	DF	MS	F (DFn, DFd)	P value		ANOVA table	SS	DF	MS	F (DFn, DFd)	P value
	Interaction	8.97	1	8.97	F (1, 12) = 1.103	P=0.3142		Interaction	0.05176	1	0.05176	F (1, 12) = 1.297	P=0.2770		Interaction	72.25	1	72.25	F (1, 12) = 6.647	P=0.0242		Interaction	0.003306	1	0.003306	F (1, 12) = 0.004966	P=0.9450		Interaction	1.051	1	1.051	F (1, 12) = 0.9456	P=0.3500		Interaction	0.04306	1	0.04306	F (1, 12) = 0.5182	P=0.4854
	Temperature	0.0121	1	0.0121	F (1, 12) = 0.001488	P=0.9699		Temperature	0.1541	1	0.1541	F (1, 12) = 3.860	P=0.0730		Temperature	55.5	1	55.5	F (1, 12) = 5.106	P=0.0432		Temperature	5.558	1	5.558	F (1, 12) = 8.348	P=0.0136		Temperature	0.1806	1	0.1806	F (1, 12) = 0.1626	P=0.6939		Temperature	0.04516	1	0.04516	F (1, 12) = 0.5435	P=0.4752
	CO2	0.3364	1	0.3364	F (1, 12) = 0.04138	P=0.8422		CO2	0.002756	1	0.002756	F (1, 12) = 0.06905	P=0.7972		CO2	16.4	1	16.4	F (1, 12) = 1.509	P=0.2428		CO2	0.001806	1	0.001806	F (1, 12) = 0.002713	P=0.9593		CO2	0.01563	1	0.01563	F (1, 12) = 0.01406	P=0.9076		CO2	0.05176	1	0.05176	F (1, 12) = 0.6229	P=0.4453
	Residual	97.55	12	8.129				Residual	0.479	12	0.03991				Residual	130.4	12	10.87				Residual	7.989	12	0.6658				Residual	13.33	12	1.111				Residual	0.997	12	0.08309
	30 DAT							30 DAT							30 DAT							30 DAT							30 DAT							30 DAT
	ANOVA table	SS	DF	MS	F (DFn, DFd)	P value		ANOVA table	SS	DF	MS	F (DFn, DFd)	P value		ANOVA table	SS	DF	MS	F (DFn, DFd)	P value		ANOVA table	SS	DF	MS	F (DFn, DFd)	P value		ANOVA table	SS	DF	MS	F (DFn, DFd)	P value		ANOVA table	SS	DF	MS	F (DFn, DFd)	P value
	Interaction	5.29	1	5.29	F (1, 12) = 1.578	P=0.2329		Interaction	0.01	1	0.01	F (1, 12) = 0.1778	P=0.6807		Interaction	22.63	1	22.63	F (1, 12) = 2.689	P=0.1270		Interaction	5.76	1	5.76	F (1, 12) = 6.095	P=0.0296		Interaction	1.972e-31	1	1.972e-31	F (1, 12) = 1.158e-031	P>0.9999		Interaction	0.001764	1	0.001764	F (1, 12) = 0.04742	P=0.8313
	Temperature	0.16	1	0.16	F (1, 12) = 0.04773	P=0.8307		Temperature	0.3025	1	0.3025	F (1, 12) = 5.378	P=0.0388		Temperature	10.51	1	10.51	F (1, 12) = 1.249	P=0.2856		Temperature	6.76	1	6.76	F (1, 12) = 7.153	P=0.0202		Temperature	2.723	1	2.723	F (1, 12) = 1.599	P=0.2301		Temperature	0.003136	1	0.003136	F (1, 12) = 0.08431	P=0.7765
	CO2	2.103	1	2.103	F (1, 12) = 0.6272	P=0.4438		CO2	0.01	1	0.01	F (1, 12) = 0.1778	P=0.6807		CO2	0.4128	1	0.4128	F (1, 12) = 0.04904	P=0.8285		CO2	1.44	1	1.44	F (1, 12) = 1.524	P=0.2407		CO2	0.04	1	0.04	F (1, 12) = 0.02349	P=0.8807		CO2	0.01192	1	0.01192	F (1, 12) = 0.3206	P=0.5817
	Residual	40.23	12	3.352				Residual	0.675	12	0.05625				Residual	101	12	8.418				Residual	11.34	12	0.945				Residual	20.44	12	1.703				Residual	0.4464	12	0.0372
															16 DAT							30 DAT							9 DAT
															23 DAT

## Sheet: Macronutrient accumulation
	Statistical analysis of macronutrient accumulation - ANOVA factorial with two leves of CO2 and two levels of temperature
	N accumulation - Days after treatments (DAT)							P accumulation - Days after treatments (DAT)							K accumulation - Days after treatments (DAT)							Ca accumulation - Days after treatments (DAT)							Mg accumulation - Days after treatments (DAT)							S accumulation - Days after treatments (DAT)
	9 DAT							9 DAT							9 DAT							9 DAT							9 DAT							9 DAT
	ANOVA table	SS	DF	MS	F (DFn, DFd)	P value		ANOVA table	SS	DF	MS	F (DFn, DFd)	P value		ANOVA table	SS	DF	MS	F (DFn, DFd)	P value		ANOVA table	SS	DF	MS	F (DFn, DFd)	P value		ANOVA table	SS	DF	MS	F (DFn, DFd)	P value		ANOVA table	SS	DF	MS	F (DFn, DFd)	P value
	Interaction	108.8	1	108.8	F (1, 12) = 2.297	P=0.1555		Interaction	0.9135	1	0.9135	F (1, 12) = 1.082	P=0.3187		Interaction	11.3	1	11.3	F (1, 12) = 0.3081	P=0.5891		Interaction	10.61	1	10.61	F (1, 12) = 5.935	P=0.0314		Interaction	23.35	1	23.35	F (1, 12) = 10.10	P=0.0080		Interaction	0.7815	1	0.7815	F (1, 12) = 1.522	P=0.2409
	Temperature	117	1	117	F (1, 12) = 2.470	P=0.1420		Temperature	4.532	1	4.532	F (1, 12) = 5.370	P=0.0389		Temperature	91.72	1	91.72	F (1, 12) = 2.500	P=0.1398		Temperature	7.692	1	7.692	F (1, 12) = 4.301	P=0.0603		Temperature	10.15	1	10.15	F (1, 12) = 4.387	P=0.0581		Temperature	1.586	1	1.586	F (1, 12) = 3.089	P=0.1043
	CO2	1.672	1	1.672	F (1, 12) = 0.03531	P=0.8541		CO2	0.1957	1	0.1957	F (1, 12) = 0.2319	P=0.6388		CO2	121.9	1	121.9	F (1, 12) = 3.324	P=0.0933		CO2	4.01	1	4.01	F (1, 12) = 2.242	P=0.1601		CO2	1.32	1	1.32	F (1, 12) = 0.5707	P=0.4646		CO2	0.1879	1	0.1879	F (1, 12) = 0.3661	P=0.5564
	Residual	568.1	12	47.34				Residual	10.13	12	0.8439				Residual	440.2	12	36.68				Residual	21.46	12	1.789				Residual	27.76	12	2.313				Residual	6.16	12	0.5133
	16 DAT							16 DAT							16 DAT							16 DAT							16 DAT							16 DAT
	ANOVA table	SS	DF	MS	F (DFn, DFd)	P value		ANOVA table	SS	DF	MS	F (DFn, DFd)	P value		ANOVA table	SS	DF	MS	F (DFn, DFd)	P value		ANOVA table	SS	DF	MS	F (DFn, DFd)	P value		ANOVA table	SS	DF	MS	F (DFn, DFd)	P value		ANOVA table	SS	DF	MS	F (DFn, DFd)	P value
	Interaction	115.6	1	115.6	F (1, 12) = 1.016	P=0.3333		Interaction	0.8822	1	0.8822	F (1, 12) = 0.8794	P=0.3669		Interaction	18.09	1	18.09	F (1, 12) = 0.2211	P=0.6466		Interaction	22.38	1	22.38	F (1, 12) = 3.298	P=0.0944		Interaction	18.36	1	18.36	F (1, 12) = 3.032	P=0.1072		Interaction	1.436	1	1.436	F (1, 12) = 1.005	P=0.3360
	Temperature	195	1	195	F (1, 12) = 1.714	P=0.2149		Temperature	0.1656	1	0.1656	F (1, 12) = 0.1650	P=0.6917		Temperature	354.1	1	354.1	F (1, 12) = 4.329	P=0.0595		Temperature	0.7024	1	0.7024	F (1, 12) = 0.1035	P=0.7532		Temperature	0.02624	1	0.02624	F (1, 12) = 0.004333	P=0.9486		Temperature	0.006464	1	0.006464	F (1, 12) = 0.004523	P=0.9475
	CO2	911.7	1	911.7	F (1, 12) = 8.016	P=0.0151		CO2	1.819	1	1.819	F (1, 12) = 1.813	P=0.2030		CO2	1051	1	1051	F (1, 12) = 12.85	P=0.0038		CO2	1.199	1	1.199	F (1, 12) = 0.1766	P=0.6817		CO2	59.11	1	59.11	F (1, 12) = 9.761	P=0.0088		CO2	4.731	1	4.731	F (1, 12) = 3.310	P=0.0939
	Residual	1365	12	113.7				Residual	12.04	12	1.003				Residual	981.6	12	81.8				Residual	81.44	12	6.787				Residual	72.67	12	6.056				Residual	17.15	12	1.429
	23 DAT							23 DAT							23 DAT							23 DAT							23 DAT							23 DAT
	ANOVA table	SS	DF	MS	F (DFn, DFd)	P value		ANOVA table	SS	DF	MS	F (DFn, DFd)	P value		ANOVA table	SS	DF	MS	F (DFn, DFd)	P value		ANOVA table	SS	DF	MS	F (DFn, DFd)	P value		ANOVA table	SS	DF	MS	F (DFn, DFd)	P value		ANOVA table	SS	DF	MS	F (DFn, DFd)	P value
	Interaction	1458	1	1458	F (1, 12) = 10.75	P=0.0066		Interaction	15.08	1	15.08	F (1, 12) = 18.29	P=0.0011		Interaction	253.9	1	253.9	F (1, 12) = 0.8796	P=0.3668		Interaction	48.59	1	48.59	F (1, 12) = 3.631	P=0.0810		Interaction	133.9	1	133.9	F (1, 12) = 6.925	P=0.0219		Interaction	9.14	1	9.14	F (1, 12) = 4.471	P=0.0561
	Temperature	1028	1	1028	F (1, 12) = 7.581	P=0.0175		Temperature	3.853	1	3.853	F (1, 12) = 4.675	P=0.0515		Temperature	0.02685	1	0.02685	F (1, 12) = 9.302e-005	P=0.9925		Temperature	473.5	1	473.5	F (1, 12) = 35.38	P<0.0001		Temperature	157.3	1	157.3	F (1, 12) = 8.138	P=0.0146		Temperature	3.818	1	3.818	F (1, 12) = 1.868	P=0.1968
	CO2	465.3	1	465.3	F (1, 12) = 3.433	P=0.0886		CO2	4.303	1	4.303	F (1, 12) = 5.220	P=0.0413		CO2	2006	1	2006	F (1, 12) = 6.949	P=0.0217		CO2	36.41	1	36.41	F (1, 12) = 2.721	P=0.1250		CO2	32.42	1	32.42	F (1, 12) = 1.677	P=0.2197		CO2	0.6044	1	0.6044	F (1, 12) = 0.2957	P=0.5966
	Residual	1627	12	135.5				Residual	9.892	12	0.8244				Residual	3463	12	288.6				Residual	160.6	12	13.38				Residual	232	12	19.33				Residual	24.53	12	2.044
	30 DAT							30 DAT							30 DAT							30 DAT							30 DAT							30 DAT
	ANOVA table	SS	DF	MS	F (DFn, DFd)	P value		ANOVA table	SS	DF	MS	F (DFn, DFd)	P value		ANOVA table	SS	DF	MS	F (DFn, DFd)	P value		ANOVA table	SS	DF	MS	F (DFn, DFd)	P value		ANOVA table	SS	DF	MS	F (DFn, DFd)	P value		ANOVA table	SS	DF	MS	F (DFn, DFd)	P value
	Interaction	872.8	1	872.8	F (1, 12) = 2.281	P=0.1569		Interaction	41.22	1	41.22	F (1, 12) = 8.465	P=0.0131		Interaction	56.73	1	56.73	F (1, 12) = 0.09418	P=0.7642		Interaction	0.4267	1	0.4267	F (1, 12) = 0.005262	P=0.9434		Interaction	341.9	1	341.9	F (1, 12) = 2.735	P=0.1240		Interaction	9.764	1	9.764	F (1, 12) = 3.894	P=0.0719
	Temperature	3803	1	3803	F (1, 12) = 9.938	P=0.0083		Temperature	5.983	1	5.983	F (1, 12) = 1.229	P=0.2894		Temperature	944.4	1	944.4	F (1, 12) = 1.568	P=0.2344		Temperature	1967	1	1967	F (1, 12) = 24.26	P=0.0004		Temperature	80.87	1	80.87	F (1, 12) = 0.6470	P=0.4368		Temperature	21.07	1	21.07	F (1, 12) = 8.404	P=0.0134
	CO2	82.72	1	82.72	F (1, 12) = 0.2162	P=0.6503		CO2	0.3885	1	0.3885	F (1, 12) = 0.07979	P=0.7824		CO2	9.51	1	9.51	F (1, 12) = 0.01579	P=0.9021		CO2	86.12	1	86.12	F (1, 12) = 1.062	P=0.3230		CO2	9.928	1	9.928	F (1, 12) = 0.07943	P=0.7829		CO2	0.5427	1	0.5427	F (1, 12) = 0.2164	P=0.6501
	Residual	4592	12	382.7				Residual	58.43	12	4.869				Residual	7228	12	602.3				Residual	973	12	81.08				Residual	1500	12	125				Residual	30.09	12	2.507
	23 DAT							23 DAT														9 DAT							9 DAT
								30 DAT																					23 DAT

## Sheet: Macronutrient use efficiency
	Statistical analysis of macronutrient use efficiency - ANOVA factorial with two leves of CO2 and two levels of temperature
	N use efficiency - Days after treatments (DAT)							P use efficiency - Days after treatments (DAT)							K use efficiency - Days after treatments (DAT)							Ca use efficiency - Days after treatments (DAT)							Mg use efficiency - Days after treatments (DAT)							S use efficiency - Days after treatments (DAT)
	9 DAT							9 DAT							9 DAT							9 DAT							9 DAT							9 DAT
	ANOVA table	SS	DF	MS	F (DFn, DFd)	P value		ANOVA table	SS	DF	MS	F (DFn, DFd)	P value		ANOVA table	SS	DF	MS	F (DFn, DFd)	P value		ANOVA table	SS	DF	MS	F (DFn, DFd)	P value		ANOVA table	SS	DF	MS	F (DFn, DFd)	P value		ANOVA table	SS	DF	MS	F (DFn, DFd)	P value
	Interaction	0.0004826	1	0.0004826	F (1, 12) = 3.678e-006	P=0.9985		Interaction	3247	1	3247	F (1, 12) = 0.8046	P=0.3874		Interaction	397.4	1	397.4	F (1, 12) = 4.432	P=0.0570		Interaction	5423	1	5423	F (1, 12) = 1.189	P=0.2970		Interaction	19945	1	19945	F (1, 12) = 4.632	P=0.0524		Interaction	923.1	1	923.1	F (1, 12) = 0.1105	P=0.7453
	Temperature	747.5	1	747.5	F (1, 12) = 5.697	P=0.0343		Temperature	15851	1	15851	F (1, 12) = 3.928	P=0.0709		Temperature	3514	1	3514	F (1, 12) = 39.18	P<0.0001		Temperature	10048	1	10048	F (1, 12) = 2.203	P=0.1636		Temperature	6813	1	6813	F (1, 12) = 1.582	P=0.2324		Temperature	53515	1	53515	F (1, 12) = 6.404	P=0.0264
	CO2	211.2	1	211.2	F (1, 12) = 1.610	P=0.2286		CO2	4991	1	4991	F (1, 12) = 1.237	P=0.2879		CO2	988.8	1	988.8	F (1, 12) = 11.03	P=0.0061		CO2	350.5	1	350.5	F (1, 12) = 0.07682	P=0.7864		CO2	335.3	1	335.3	F (1, 12) = 0.07787	P=0.7850		CO2	3738	1	3738	F (1, 12) = 0.4473	P=0.5163
	Residual	1574	12	131.2				Residual	48428	12	4036				Residual	1076	12	89.68				Residual	54741	12	4562				Residual	51673	12	4306				Residual	100278	12	8357
	16 DAT							16 DAT							16 DAT							16 DAT							16 DAT							16 DAT
	ANOVA table	SS	DF	MS	F (DFn, DFd)	P value		ANOVA table	SS	DF	MS	F (DFn, DFd)	P value		ANOVA table	SS	DF	MS	F (DFn, DFd)	P value		ANOVA table	SS	DF	MS	F (DFn, DFd)	P value		ANOVA table	SS	DF	MS	F (DFn, DFd)	P value		ANOVA table	SS	DF	MS	F (DFn, DFd)	P value
	Interaction	7.708	1	7.708	F (1, 12) = 0.02064	P=0.8882		Interaction	5900	1	5900	F (1, 12) = 0.1418	P=0.7131		Interaction	972.7	1	972.7	F (1, 12) = 3.759	P=0.0764		Interaction	8633	1	8633	F (1, 12) = 0.5482	P=0.4733		Interaction	3412	1	3412	F (1, 12) = 0.3580	P=0.5607		Interaction	4.68	1	4.68	F (1, 12) = 0.0001014	P=0.9921
	Temperature	2919	1	2919	F (1, 12) = 7.815	P=0.0162		Temperature	26595	1	26595	F (1, 12) = 0.6392	P=0.4396		Temperature	3016	1	3016	F (1, 12) = 11.65	P=0.0051		Temperature	5821	1	5821	F (1, 12) = 0.3696	P=0.5546		Temperature	13866	1	13866	F (1, 12) = 1.455	P=0.2510		Temperature	44743	1	44743	F (1, 12) = 0.9694	P=0.3443
	CO2	619.4	1	619.4	F (1, 12) = 1.658	P=0.2221		CO2	252495	1	252495	F (1, 12) = 6.068	P=0.0299		CO2	346.3	1	346.3	F (1, 12) = 1.338	P=0.2699		CO2	101942	1	101942	F (1, 12) = 6.472	P=0.0257		CO2	10101	1	10101	F (1, 12) = 1.060	P=0.3235		CO2	176344	1	176344	F (1, 12) = 3.820	P=0.0743
	Residual	4482	12	373.5				Residual	499321	12	41610				Residual	3106	12	258.8				Residual	189000	12	15750				Residual	114367	12	9531				Residual	553890	12	46158
	23 DAT							23 DAT							23 DAT							23 DAT							23 DAT							23 DAT
	ANOVA table	SS	DF	MS	F (DFn, DFd)	P value		ANOVA table	SS	DF	MS	F (DFn, DFd)	P value		ANOVA table	SS	DF	MS	F (DFn, DFd)	P value		ANOVA table	SS	DF	MS	F (DFn, DFd)	P value		ANOVA table	SS	DF	MS	F (DFn, DFd)	P value		ANOVA table	SS	DF	MS	F (DFn, DFd)	P value
	Interaction	431.9	1	431.9	F (1, 12) = 0.2562	P=0.6219		Interaction	64180	1	64180	F (1, 12) = 1.008	P=0.3352		Interaction	21296	1	21296	F (1, 12) = 16.01	P=0.0018		Interaction	23237	1	23237	F (1, 12) = 1.672	P=0.2203		Interaction	5643	1	5643	F (1, 12) = 0.2839	P=0.6039		Interaction	75803	1	75803	F (1, 12) = 0.4789	P=0.5021
	Temperature	5283	1	5283	F (1, 12) = 3.134	P=0.1021		Temperature	930315	1	930315	F (1, 12) = 14.61	P=0.0024		Temperature	24661	1	24661	F (1, 12) = 18.54	P=0.0010		Temperature	393.5	1	393.5	F (1, 12) = 0.02831	P=0.8692		Temperature	34963	1	34963	F (1, 12) = 1.759	P=0.2094		Temperature	1281694	1	1281694	F (1, 12) = 8.097	P=0.0147
	CO2	2126	1	2126	F (1, 12) = 1.261	P=0.2834		CO2	181235	1	181235	F (1, 12) = 2.847	P=0.1174		CO2	325.2	1	325.2	F (1, 12) = 0.2444	P=0.6300		CO2	18148	1	18148	F (1, 12) = 1.306	P=0.2755		CO2	20072	1	20072	F (1, 12) = 1.010	P=0.3348		CO2	467063	1	467063	F (1, 12) = 2.951	P=0.1115
	Residual	20233	12	1686				Residual	763948	12	63662				Residual	15965	12	1330				Residual	166777	12	13898				Residual	238522	12	19877				Residual	1899530	12	158294
	30 DAT							30 DAT							30 DAT							30 DAT							30 DAT							30 DAT
	ANOVA table	SS	DF	MS	F (DFn, DFd)	P value		ANOVA table	SS	DF	MS	F (DFn, DFd)	P value		ANOVA table	SS	DF	MS	F (DFn, DFd)	P value		ANOVA table	SS	DF	MS	F (DFn, DFd)	P value		ANOVA table	SS	DF	MS	F (DFn, DFd)	P value		ANOVA table	SS	DF	MS	F (DFn, DFd)	P value
	Interaction	27665	1	27665	F (1, 12) = 13.66	P=0.0031		Interaction	868079	1	868079	F (1, 12) = 3.106	P=0.1035		Interaction	57752	1	57752	F (1, 12) = 10.70	P=0.0067		Interaction	376846	1	376846	F (1, 12) = 14.83	P=0.0023		Interaction	138088	1	138088	F (1, 12) = 4.756	P=0.0498		Interaction	3083309	1	3083309	F (1, 12) = 4.193	P=0.0631
	Temperature	20895	1	20895	F (1, 12) = 10.32	P=0.0075		Temperature	4676975	1	4676975	F (1, 12) = 16.73	P=0.0015		Temperature	48043	1	48043	F (1, 12) = 8.901	P=0.0114		Temperature	8703	1	8703	F (1, 12) = 0.3424	P=0.5693		Temperature	454584	1	454584	F (1, 12) = 15.66	P=0.0019		Temperature	3143756	1	3143756	F (1, 12) = 4.275	P=0.0609
	CO2	1466	1	1466	F (1, 12) = 0.7241	P=0.4115		CO2	94955	1	94955	F (1, 12) = 0.3397	P=0.5708		CO2	1410	1	1410	F (1, 12) = 0.2612	P=0.6186		CO2	28457	1	28457	F (1, 12) = 1.120	P=0.3108		CO2	19409	1	19409	F (1, 12) = 0.6685	P=0.4295		CO2	418017	1	418017	F (1, 12) = 0.5684	P=0.4654
	Residual	24298	12	2025				Residual	3354316	12	279526				Residual	64767	12	5397				Residual	304966	12	25414				Residual	348409	12	29034				Residual	8824592	12	735383
	30 DAT														23 DAT							30 DAT							30 DAT
															30 DAT

## Sheet: Linear regressions
Linear regressions between nutrient content and shoot dry mass
	N x shoot dry mass				P x shoot dry mass				K x shoot dry mass				Ca x shoot dry mass				Mg x shoot dry mass				S x shoot dry mass
	aTaCO2	eTaCO2	aTeCO2	eTeCO2	aTaCO2	eTaCO2	aTeCO2	eTeCO2	aTaCO2	eTaCO2	aTeCO2	eTeCO2	aTaCO2	eTaCO2	aTeCO2	eTeCO2	aTaCO2	eTaCO2	aTeCO2	eTeCO2	aTaCO2	eTaCO2	aTeCO2	eTeCO2
Best-fit values
Slope	1.694e-05	-0.0001567	-0.0004367	0.0001343	-0.0001018	-0.0001185	-7.811e-05	-0.000139	-0.001051	-0.0003749	-0.001907	-0.0007277	0.0006502	0.00036	0.0004365	0.0009191	0.0007872	0.0002692	0.0005157	0.0005646	-0.0001222	-0.0001111	-0.0001158	-9.162e-05
Y-intercept	20.73	21.48	24.27	20.22	3.016	3.191	3.028	3.163	29.22	20.7	33.69	26.49	3.374	4.685	3.803	2.136	2.985	4.999	4.307	3.281	2.36	2.504	2.483	2.284
X-intercept	-1223964	137058	55581	-150501	29621	26922	38773	22751	27790	55216	17664	36406	-5188	-13015	-8714	-2324	-3792	-18569	-8352	-5812	19312	22530	21437	24932
1/slope	59034	-6381	-2290	7444	-9820	-8436	-12803	-7194	-951.1	-2668	-524.3	-1374	1538	2778	2291	1088	1270	3714	1939	1771	-8183	-8998	-8634	-10914
Std. Error
Slope	0.0002983	0.0001821	0.0003082	0.000248	3.145e-05	2.868e-05	2.708e-05	2.509e-05	0.0002846	0.0001651	0.0002934	0.00027	0.0001288	8.712e-05	6.128e-05	8.809e-05	0.0001163	0.0001084	8.607e-05	9.163e-05	4.069e-05	1.798e-05	3.164e-05	2.527e-05
Y-intercept	1.277	1.052	1.565	1.3	0.1347	0.1657	0.1375	0.1315	1.219	0.9534	1.49	1.415	0.5514	0.5032	0.3113	0.4618	0.4979	0.626	0.4371	0.4803	0.1742	0.1038	0.1607	0.1324
95% Confidence Intervals
Slope	-0.0006229 to 0.0006567	-0.0005473 to 0.0002338	-0.001098 to 0.0002243	-0.0003977 to 0.0006664	-0.0001693 to -3.439e-005	-0.0001801 to -5.702e-005	-0.0001362 to -2.003e-005	-0.0001928 to -8.520e-005	-0.001662 to -0.0004411	-0.0007289 to -2.083e-005	-0.002536 to -0.001278	-0.001307 to -0.0001486	0.0003741 to 0.0009264	0.0001731 to 0.0005468	0.0003050 to 0.0005679	0.0007302 to 0.001108	0.0005378 to 0.001037	3.677e-005 to 0.0005017	0.0003311 to 0.0007003	0.0003681 to 0.0007611	-0.0002095 to -3.493e-005	-0.0001497 to -7.258e-005	-0.0001837 to -4.796e-005	-0.0001458 to -3.743e-005
Y-intercept	17.99 to 23.47	19.22 to 23.73	20.92 to 27.63	17.43 to 23.01	2.728 to 3.305	2.836 to 3.547	2.734 to 3.323	2.881 to 3.445	26.60 to 31.83	18.65 to 22.74	30.49 to 36.88	23.46 to 29.53	2.191 to 4.556	3.606 to 5.765	3.136 to 4.471	1.146 to 3.127	1.917 to 4.053	3.657 to 6.342	3.370 to 5.245	2.251 to 4.312	1.986 to 2.734	2.281 to 2.727	2.138 to 2.828	2.000 to 2.568
X-intercept	-infinity to -27850	42676 to +infinity	24700 to +infinity	-infinity to -26585	19259 to 80417	19299 to 50760	24069 to 138367	17620 to 34279	18909 to 61105	30703 to 910192	14310 to 24247	22235 to 160441	-11888 to -2423	-32507 to -6754	-14454 to -5600	-4208 to -1053	-7377 to -1889	-167249 to -7516	-15569 to -4895	-11477 to -3019	12731 to 58284	17906 to 31972	15056 to 45588	17286 to 54450
Goodness of Fit
R square	0.0002303	0.05025	0.1254	0.02052	0.4283	0.5496	0.3728	0.6868	0.4937	0.2692	0.7511	0.3416	0.6456	0.5495	0.7837	0.8861	0.766	0.3059	0.7195	0.7306	0.3918	0.7319	0.489	0.4843
Sy.x	2.465	2.198	3.028	2.485	0.2599	0.3462	0.266	0.2514	2.352	1.993	2.882	2.706	1.064	1.052	0.6021	0.8826	0.961	1.308	0.8455	0.9181	0.3363	0.217	0.3109	0.2532
Is slope significantly non-zero?
F	0.003225	0.7406	2.008	0.2933	10.49	17.08	8.32	30.7	13.65	5.157	42.26	7.263	25.5	17.07	50.72	108.9	45.84	6.171	35.91	37.96	9.02	38.22	13.4	13.15
DFn, DFd	1, 14	1, 14	1, 14	1, 14	1, 14	1, 14	1, 14	1, 14	1, 14	1, 14	1, 14	1, 14	1, 14	1, 14	1, 14	1, 14	1, 14	1, 14	1, 14	1, 14	1, 14	1, 14	1, 14	1, 14
P value	0.9555	0.404	0.1783	0.5966	0.0059	0.001	0.012	<0.0001	0.0024	0.0395	<0.0001	0.0174	0.0002	0.001	<0.0001	<0.0001	<0.0001	0.0263	<0.0001	<0.0001	0.0095	<0.0001	0.0026	0.0028
Deviation from zero?	Not Significant	Not Significant	Not Significant	Not Significant	Significant	Significant	Significant	Significant	Significant	Significant	Significant	Significant	Significant	Significant	Significant	Significant	Significant	Significant	Significant	Significant	Significant	Significant	Significant	Significant
Equation	Y = 1.694e-005*X + 20.73	Y = -0.0001567*X + 21.48	Y = -0.0004367*X + 24.27	Y = 0.0001343*X + 20.22	Y = -0.0001018*X + 3.016	Y = -0.0001185*X + 3.191	Y = -7.811e-005*X + 3.028	Y = -0.0001390*X + 3.163	Y = -0.001051*X + 29.22	Y = -0.0003749*X + 20.70	Y = -0.001907*X + 33.69	Y = -0.0007277*X + 26.49	Y = 0.0006502*X + 3.374	Y = 0.0003600*X + 4.685	Y = 0.0004365*X + 3.803	Y = 0.0009191*X + 2.136	Y = 0.0007872*X + 2.985	Y = 0.0002692*X + 4.999	Y = 0.0005157*X + 4.307	Y = 0.0005646*X + 3.281	Y = -0.0001222*X + 2.360	Y = -0.0001111*X + 2.504	Y = -0.0001158*X + 2.483	Y = -9.162e-005*X + 2.284
Data
Number of X values	16	16	16	16	16	16	16	16	16	16	16	16	16	16	16	16	16	16	16	16	16	16	16	16
Maximum number of Y replicates	1	1	1	1	1	1	1	1	1	1	1	1	1	1	1	1	1	1	1	1	1	1	1	1
Total number of values	16	16	16	16	16	16	16	16	16	16	16	16	16	16	16	16	16	16	16	16	16	16	16	16
Number of missing values	0	0	0	0	0	0	0	0	0	0	0	0	0	0	0	0	0	0	0	0	0	0	0	0

## Sheet: Dry mass
	Statistical analysis of dry mass - ANOVA factorial with two leves of CO2 and two levels of temperature
	Shoot dry mass - Days after treatments (DAT)							Root dry mass - Days after treatments (DAT)
	9 DAT							30 DAT - 0-20 cm deep
	ANOVA table	SS	DF	MS	F (DFn, DFd)	P value		ANOVA table	SS	DF	MS	F (DFn, DFd)	P value
	Interaction	57792	1	57792	F (1, 12) = 1.402	P=0.2593		Interaction	177.9	1	177.9	F (1, 12) = 0.1530	P=0.7025
	Temperature	297243	1	297243	F (1, 12) = 7.210	P=0.0198		Temperature	25779	1	25779	F (1, 12) = 22.18	P=0.0005
	CO2	29998	1	29998	F (1, 12) = 0.7276	P=0.4104		CO2	3116	1	3116	F (1, 12) = 2.681	P=0.1275
	Residual	494733	12	41228				Residual	13950	12	1163
	16 DAT							30 DAT - 20-40 cm deep
	ANOVA table	SS	DF	MS	F (DFn, DFd)	P value		ANOVA table	SS	DF	MS	F (DFn, DFd)	P value
	Interaction	66358	1	66358	F (1, 12) = 0.6588	P=0.4328		Interaction	3.516	1	3.516	F (1, 12) = 0.1928	P=0.6684
	Temperature	74376	1	74376	F (1, 12) = 0.7384	P=0.4070		Temperature	313.3	1	313.3	F (1, 12) = 17.18	P=0.0014
	CO2	856735	1	856735	F (1, 12) = 8.505	P=0.0129		CO2	39.38	1	39.38	F (1, 12) = 2.160	P=0.1674
	Residual	1208759	12	100730				Residual	218.8	12	18.23
	23 DAT
	ANOVA table	SS	DF	MS	F (DFn, DFd)	P value
	Interaction	1180091	1	1180091	F (1, 12) = 9.803	P=0.0087
	Temperature	2476469	1	2476469	F (1, 12) = 20.57	P=0.0007
	CO2	859551	1	859551	F (1, 12) = 7.141	P=0.0203
	Residual	1444512	12	120376
	30 DAT
	ANOVA table	SS	DF	MS	F (DFn, DFd)	P value
	Interaction	6115927	1	6115927	F (1, 12) = 15.87	P=0.0018
	Temperature	8637956	1	8637956	F (1, 12) = 22.41	P=0.0005
	CO2	32027	1	32027	F (1, 12) = 0.08310	P=0.7781
	Residual	4624790	12	385399
	23 DAT
	30 DAT

## Sheet: All data 
All data underlying the findings
		Shoot dry mass (kg ha-1)				Root dry mass (kg ha-1) - 0-20 cm deep	Root dry mass (kg ha-1) - 20-40 cm deep	N content (g kg-1)				P content (g kg-1)				K content (g kg-1)				Ca content (g kg-1)				Mg content (g kg-1)				S content (g kg-1)				N accumulation (kg ha-1)				P accumulation (kg ha-1)				K accumulation (kg ha-1)				Ca accumulation (kg ha-1)				Mg accumulation (kg ha-1)
Tratament	Repetition	9 DAT	16 DAT	23 DAT	30 DAT	30 DAT	30 DAT	9 DAT	16 DAT	23 DAT	30 DAT	9 DAT	16 DAT	23 DAT	30 DAT	9 DAT	16 DAT	23 DAT	30 DAT	9 DAT	16 DAT	23 DAT	30 DAT	9 DAT	16 DAT	23 DAT	30 DAT	9 DAT	16 DAT	23 DAT	30 DAT	9 DAT	16 DAT	23 DAT	30 DAT	9 DAT	16 DAT	23 DAT	30 DAT	9 DAT	16 DAT	23 DAT	30 DAT	9 DAT	16 DAT	23 DAT	30 DAT	9 DAT	16 DAT
aTaCO2	1	1460.8	2452.96	4054.4	6390.4	184.17	14.22	17.25	24.84	17.94	20.355	2.8791	2.8728	2.5893	2.6334	28.3	25.2	24.6	17	4.6	7.2	4.7	7.8	4	5.8	5.6	8.4	2.072	2.3464	2.5032	1.7248	25.1988	60.9315	72.7359	130.077	4.20579	7.04686	10.4981	16.8285	41.3406	61.8146	99.7382	108.637	6.71968	17.6613	19.0557	49.8451	5.8432	14.2272
aTaCO2	2	1156.8	3286.4	3801.6	6835.2	174.32	23.2	18.975	21.665	20.8	17.595	2.4444	2.7279	2.4759	2.0097	28.2	28.12	28.5	20.7	2.9	4.9	6.2	8.1	2.9	5	6.9	9.6	1.7416	2.4416	2.1504	1.0976	21.9503	71.1999	79.0733	120.265	2.82768	8.96497	9.41238	13.7367	32.6218	92.4136	108.346	141.489	3.35472	16.1034	23.5699	55.3651	3.35472	16.432
aTaCO2	3	1400	3180.8	3827.2	7246.4	208.12	17.4	17.94	24.29	20.7	22.425	3.2004	2.4192	2.3814	2.5515	26.8	27.07	23	24.8	3.4	4.5	6.5	8.8	3.7	5	5.4	8.3	1.9264	2.2008	1.6856	1.4952	25.116	77.2616	79.223	162.501	4.48056	7.69499	9.11409	18.4892	37.52	86.1043	88.0256	179.711	4.76	14.3136	24.8768	63.7683	5.18	15.904
aTaCO2	4	1584	2420.8	3523.2	7393.44	187.38	20.81	22.08	21.32	23.805	20.7	3.1563	2.8917	2.6964	2.1798	27.7	27.3	23.5	23.6	4.7	4.9	7.1	6.7	4	5.4	7.8	7.2	2.3016	1.8592	1.632	1.2488	34.9747	51.6115	83.8698	153.044	4.99958	7.00023	9.49996	16.1162	43.8768	66.0878	82.7952	174.485	7.4448	11.8619	25.0147	49.536	6.336	13.0723
eTaCO2	1	1692.8	2939.2	4843.2	10488	290.04	31.93	16.905	19.665	21.735	18.975	2.9295	2.3058	2.2491	2.331	20.8	22.72	18.8	16.6	5.3	5.6	8.2	8.2	5.3	6.3	7.9	5.4	2.072	2.2512	2.324	1.4056	28.6168	57.7994	105.267	199.01	4.95906	6.77721	10.8928	24.4475	35.2102	66.7786	91.0522	174.101	8.97184	16.4595	39.7142	86.0016	8.97184	18.517
eTaCO2	2	2076.8	2803.2	5443.2	8812.8	232.15	30.01	22.425	21.39	20.7	19.3	3.465	3.3768	2.4885	2.3688	19.6	19.7	16.9	14.7	4	5.6	6.6	9.9	4.6	4.9	6.6	9.6	2.3912	2.5872	1.7304	1.4952	46.5722	59.9604	112.674	170.087	7.19611	9.46585	13.5454	20.8758	40.7053	55.223	91.9901	129.548	8.3072	15.6979	35.9251	87.2467	9.55328	13.7357
eTaCO2	3	1584	3356.8	4692.8	9166.4	301.03	22.44	19.32	22.77	24.495	18.285	3.3831	2.5326	2.7972	2.0412	20.6	21.32	16.2	18.4	4.8	5.2	7.33	7	4.5	5.4	8.3	8.5	2.3184	2.156	2.2344	1.3552	30.6029	76.4343	114.95	167.608	5.35883	8.50143	13.1267	18.7105	32.6304	71.567	76.0234	168.662	7.6032	17.4554	34.3982	64.1648	7.128	18.1267
eTaCO2	4	1819.2	3302.4	5547.2	10222.4	225.21	22.9	24.15	18.285	22.08	20.7	2.8413	2.6208	2.2806	1.8459	18.9	20.2	15.8	20.4	5.2	6.5	7.2	6.7	6.1	5.3	5.8	6.7	1.9376	2.0384	1.68	1.3384	43.9337	60.3844	122.482	211.604	5.16889	8.65493	12.6509	18.8695	34.3829	66.7085	87.6458	208.537	9.45984	21.4656	39.9398	68.4901	11.0971	17.5027
aTeCO2	1	1228.8	3400.16	4756.8	8484.8	162.87	21.12	21.39	25.53	21.735	20.355	3.3579	2.2554	2.5767	2.5956	33.8	28.54	28.1	18.27	5.4	4.4	6.4	6.9	6.5	6.1	7.8	8.2	1.904	1.8536	2.016	1.484	26.284	86.8061	103.389	172.708	4.12619	7.66872	12.2568	22.0231	41.5334	97.0406	133.666	155.017	6.63552	14.9607	30.4435	58.5451	7.9872	20.741
aTeCO2	2	1403.2	3744	4908.8	8851.2	114.47	19.55	17.94	22.77	17.25	18.975	2.6397	2.6712	2.3436	2.3877	30.4	24.9	24.2	15.9	3.8	6	6.3	7.9	3.6	6	6.5	9.2	1.8088	2.3128	1.876	1.3832	25.1734	85.2509	84.6768	167.952	3.70403	10.001	11.5043	21.134	42.6573	93.2256	118.793	140.734	5.33216	22.464	30.9254	69.9245	5.05152	22.464
aTeCO2	3	1672	3233.6	4536	7737.6	202.27	24.84	22.425	24.84	24.84	20.01	3.2823	2.4759	2.8413	2.4003	31	24.82	18.3	20.4	4.5	4.8	6.5	7	4.8	6	7.7	8.9	2.3296	2.4752	1.876	1.5904	37.4946	80.3226	112.674	154.829	5.48801	8.00607	12.8881	18.5726	51.832	80.258	83.0088	157.847	7.524	15.5213	29.484	54.1632	8.0256	19.4016
aTeCO2	4	1432	3329.6	5031.68	7380	136.06	18.92	25.53	27.185	26.565	20.01	2.9484	2.8854	2.7405	2.3751	33.62	27.7	20.1	23.3	3.7	5.6	5.5	7.2	4.9	6.3	5.5	7.6	2.4528	2.7216	2.15	1.2432	36.559	90.5152	133.667	147.674	4.22211	9.60723	13.7893	17.5282	48.1438	92.2299	101.137	171.954	5.2984	18.6458	27.6742	53.136	7.0168	20.9765
eTeCO2	1	1923.2	3262.4	5628.8	8284.8	295.07	26.21	19.665	21.39	18.595	25.185	3.3075	2.6145	2.268	2.3373	26.3	25.27	25.7	20	4	5.6	6.9	10.9	4	6.2	7.3	8.5	2.2176	2.2232	2.02	1.7864	37.8197	69.7827	104.668	208.653	6.36098	8.52954	12.7661	19.3641	50.5802	82.4408	144.66	165.696	7.6928	18.2694	38.8387	90.3043	7.6928	20.2269
eTeCO2	2	1560	3526.4	5024	8948.8	241.35	33.29	21	21.045	22.425	20.01	2.8728	2.2113	2.1672	2.1735	28	23.22	21	18	4.1	4.2	6.9	9.5	4.9	6.3	5.7	9.1	1.7584	2.184	1.6744	1.4392	32.76	74.2131	112.663	179.065	4.48157	7.79793	10.888	19.4502	43.68	81.883	105.504	161.078	6.396	14.8109	34.6656	85.0136	7.644	22.2163
eTeCO2	3	1454.4	3193.6	4516.8	7777.6	219.13	27.03	21.6	17.595	24.22	21.045	3.1689	2.6019	2.5641	2.2176	20.5	26.12	27.4	23.6	3.4	4.8	6.7	8.9	3.4	4.1	6.1	6.3	2.2904	1.8144	1.82	1.344	31.415	56.1914	109.397	163.68	4.60885	8.30943	11.5815	17.2476	29.8152	83.4168	123.76	183.551	4.94496	15.3293	30.2626	69.2206	4.94496	13.0938
eTeCO2	4	1408	3755.2	5038.4	8374.4	207.91	37.05	17.25	24.84	18.94	18.63	3.15	2.5515	2.2554	1.8207	24.3	22.87	18.7	19.3	3.4	4.1	8.8	9.7	3.2	5.1	7.2	6.7	1.9152	2.408	1.5848	1.3272	24.288	93.2792	95.4273	156.015	4.4352	9.58139	11.3636	15.2473	34.2144	85.8814	94.2181	161.626	4.7872	15.3963	44.3379	81.2317	4.5056	19.1515
[truncated: 30 more columns]

## Sheet: Fatorial triplo
Tempo	Temperatura	CO	Rep	MS
9	aT	aC	1	1460.8
9	aT	aC	2	1156.8
9	aT	aC	3	1400
9	aT	aC	4	1584
9	aT	eC	1	1228.8
9	aT	eC	2	1403.2
9	aT	eC	3	1672
9	aT	eC	4	1432
9	eT	aC	1	1692.8
9	eT	aC	2	2076.8
9	eT	aC	3	1584
9	eT	aC	4	1819.2
9	eT	eC	1	1923.2
9	eT	eC	2	1560
9	eT	eC	3	1454.4
9	eT	eC	4	1408
16	aT	aC	1	2452.96
16	aT	aC	2	3286.4
16	aT	aC	3	3180.8
16	aT	aC	4	2420.8
16	aT	eC	1	3400.16
16	aT	eC	2	3744
16	aT	eC	3	3233.6
16	aT	eC	4	3329.6
16	eT	aC	1	2939.2
16	eT	aC	2	2803.2
16	eT	aC	3	3356.8
16	eT	aC	4	3302.4
16	eT	eC	1	3262.4
16	eT	eC	2	3526.4
16	eT	eC	3	3193.6
16	eT	eC	4	3755.2
23	aT	aC	1	4054.4
23	aT	aC	2	3801.6
23	aT	aC	3	3827.2
23	aT	aC	4	3523.2
23	aT	eC	1	4756.8
23	aT	eC	2	4908.8
23	aT	eC	3	4536
23	aT	eC	4	5031.68
23	eT	aC	1	4843.2
23	eT	aC	2	5443.2
23	eT	aC	3	4692.8
23	eT	aC	4	5547.2
23	eT	eC	1	5628.8
23	eT	eC	2	5024
23	eT	eC	3	4516.8
23	eT	eC	4	5038.4
30	aT	aC	1	6390.4
30	aT	aC	2	6835.2
30	aT	aC	3	7246.4
30	aT	aC	4	7393.44
30	aT	eC	1	8484.8
30	aT	eC	2	8851.2
30	aT	eC	3	7737.6
30	aT	eC	4	7380
30	eT	aC	1	10488
30	eT	aC	2	8812.8
30	eT	aC	3	9166.4
30	eT	aC	4	10222.4
30	eT	eC	1	8284.8
30	eT	eC	2	8948.8
30	eT	eC	3	7777.6
30	eT	eC	4	8374.4
